# Supplementary material for: Evaluation of One- and Two-Box Models as Particle Exposure Prediction Tools at Industrial Scale
Source: Toxics. 2021 Aug 29;9(9):201. doi: 10.3390/toxics9090201 (PMC8471509; doi:10.3390/toxics9090201)
Supplement: Supplementary file 1 [file toxics-09-00201-s001.zip]

Archive with 1 entries (1 files):
- toxics-1319624-supplementary - final1.pdf
